# Supplementary material for: Fitting a shared frailty illness-death model to left-truncated semi-competing risks data to examine the impact of education level on incident dementia
Source: BMC Med Res Methodol. 2021 Jan 11;21:18. doi: 10.1186/s12874-020-01203-8 (PMC7802231; doi:10.1186/s12874-020-01203-8)
Supplement: Supplementary file 2 — r code for implementation. File names: fit-models.txt and functions.txt provide code for generating simulated semi-competing risks data and fitting the shared frailty illness-death model to left-truncated semi-competing risks data described in the manuscript. [file 12874_2020_1203_MOESM2_ESM.zip]

Archive with 2 entries (2 files):
- 12874_2020_1203_MOESM2_ESM/fit-modelsR3.txt
- 12874_2020_1203_MOESM2_ESM/functionsR3.txt
