# Supplementary material for: Fitting a shared frailty illness-death model to left-truncated semi-competing risks data to examine the impact of education level on incident dementia
Source: BMC Med Res Methodol. 2021 Jan 11;21:18. doi: 10.1186/s12874-020-01203-8 (PMC7802231; doi:10.1186/s12874-020-01203-8)
Supplement: Supplementary file 2 — r code for implementation. File names: fit-models.txt and functions.txt provide code for generating simulated semi-competing risks data and fitting the shared frailty illness-death model to left-truncated semi-competing risks data described in the manuscript. [file 12874_2020_1203_MOESM2_ESM.zip › 12874_2020_1203_MOESM2_ESM/fit-modelsR3.txt]

source("R/functions.R")    


## Weibull fit
####################################################
## 1. Generate data based on Weibull baseline hazards
## 2. Fit model
            
## 1. Generating semicompeting risks data using a wrapper function
WB.simData <- genWB.simData(n = 5000, frailty = T, seed = 1)

## Data and model specifications
Y <- WB.simData$Y                    # y1, delta1, y2, delta2, l = left-truncation time
lin.pred <- WB.simData$lin.pred      # linear predictor formula
data <- WB.simData$data              # simulated data
trueWBparams <- WB.simData$WBpara    # true parameters used in data generation
frailty <- WB.simData$frailty        # allowing for a shared frailty


## 2. Fit model (illness-death, shared frailty) with Weibull baseline hazards
fit.wb = FreqID.LT(Y, lin.pred, data, model = "semi-Markov", frailty=frailty, startVals=NULL)
wb.results = round(cbind(trueWBparams, fit.wb$estimate, sqrt(diag(solve(fit.wb$H)))),2); 
colnames(wb.results) = c("Truth", "Est", "aSE"); rownames(wb.results) = WB.simData$WBparamNames
print(wb.results)


## B-spline fit
####################################################
## 1. Generate data based on Weibull baseline hazards
## 2. Transform data using B-splines
## 3. Look at baseline hazards v. starting values for B-spline coefficients
## 4. Fit model

frailty = T

## 1. Generate data
###################
WB.simData <- genWB.simData(n = 2500, frailty = frailty, seed = 1)

Y <- WB.simData$Y                                                   # y1, delta1, y2, delta2, l = left-truncation time
lin.pred <- WB.simData$lin.pred                                     # linear predictor formula
data <- WB.simData$data                                             # simulated dataset
trueParams <- WB.simData$WBpara                                     # true parameters used in data generation
y1 = Y$y1; delta1 = Y$delta1; y2 = Y$y2; delta2 = Y$delta2; l = Y$L # y1, delta1, y2, delta2, l = left-truncation time

## 2. B-spline baseline hazard specifications
##    Estimate B-spline params
##    log h0(t) = phi0 * B0(t) + ... + phik * Bk(t)
##    - place knots at the percentiles
##    - This chunk of code gets starting values for the b-spline baseline hazard model fitting procedure
##    Note: b.1, b.2, b.3 are data!!!
########################################################################################################
n.internalKnots.1 <- 1
Bspline.degree.1 <- 1
num.Bspline.params.1 <- (n.internalKnots.1) + (Bspline.degree.1 + 1)

n.internalKnots.2 <- 1
Bspline.degree.2 <- 1
num.Bspline.params.2 <- (n.internalKnots.2) + (Bspline.degree.2 + 1)

n.internalKnots.3 <- 2
Bspline.degree.3 <- 1
num.Bspline.params.3 <- (n.internalKnots.3) + (Bspline.degree.3 + 1)

bdy.knots.b.1 = c(0, max(y1)) 
bdy.knots.b.2 = c(0, max(y2))
bdy.knots.b.3.y2my1 = c(0, max(y2-y1))

## 1-transition
knot.loc.1 <- quantile(y1[delta1==1], ppoints(n.internalKnots.1))
b.1.event <- bSpline(y1[delta1==1], knots = knot.loc.1, degree = Bspline.degree.1, intercept=TRUE, Boundary.knots=bdy.knots.b.1)
b.1 <- predict(b.1.event, y1)
start1 <- get.Bspline.startVals(y1, delta1, lin.pred[[1]], data, b.1, knot.loc.1, Bspline.degree.1)
phi1.start <- start1[1:(length(knot.loc.1) + Bspline.degree.1 + 1)]
beta1.start <- start1[(length(phi1.start)+1):length(start1)]

## 2-transition
knot.loc.2 <- quantile(y2[delta2==1], ppoints(n.internalKnots.2))
b.2.event <- bSpline(y2[delta2==1], knots = knot.loc.2, degree = Bspline.degree.2, intercept=TRUE, Boundary.knots=bdy.knots.b.2)
b.2 <- predict(b.2.event, y2)
start2 <- get.Bspline.startVals(y2, delta2, lin.pred[[2]], data, b.2, knot.loc.2, Bspline.degree.2)
phi2.start <- start2[1:(length(knot.loc.2) + Bspline.degree.2 + 1)]
beta2.start <- start2[(length(phi2.start)+1):length(start2)]

## 3-transition
knot.loc.3 <- quantile((y2-y1)[delta1==1], ppoints(n.internalKnots.3))
b.3.event <- bSpline((y2-y1)[delta1==1], knots = knot.loc.3, degree = Bspline.degree.3, intercept=TRUE, Boundary.knots=bdy.knots.b.3.y2my1)
b.3.y2my1 <- predict(b.3.event, y2-y1)
start3 <- get.Bspline.startVals((y2-y1)[delta1==1], delta2[delta1==1], lin.pred[[3]], data[delta1==1,], b.3.y2my1, knot.loc.3, Bspline.degree.3)
phi3.start <- start3[1:(length(knot.loc.3) + Bspline.degree.3 + 1)]
beta3.start <- start3[(length(phi3.start)+1):length(start3)]

startVals = c(phi1.start, phi2.start, phi3.start)
if (frailty == T) startVals = c(startVals, 0.5)  ## starting value for theta = 0.5 
startVals = c(startVals, beta1.start, beta2.start, beta3.start)

## 3. Plot starting values against truth
########################################
t1 = t2 = 1:30; t3 = 1:15
par(mfrow = c(3,1), mar=c(4.1, 4.1, 1.1, 1.1))
plot(WB.simData$plot.WB1, type="l", xlim=c(0,30), ylim=c(0,0.1), ylab=expression(lambda[1]), xlab=expression(T[1]), col="red", lwd=2)
lines(t1, exp(as.vector(matrix(phi1.start, nrow=1) %*% t(as.matrix(predict(b.1.event, t1))))), xlim=c(0,30), ylim=c(0,0.1))

plot(WB.simData$plot.WB2, type="l", xlim=c(0,30), ylim=c(0,0.25), ylab=expression(lambda[2]), xlab=expression(T[2]), col="red", lwd=2)
lines(t2, exp(as.vector(matrix(phi2.start, nrow=1) %*% t(as.matrix(predict(b.2.event, t2))))), xlim=c(0,30), ylim=c(0,0.25))

plot(WB.simData$plot.WB3, type="l", xlim=c(0,15), ylim=c(0,0.5), ylab=expression(lambda[3]), xlab=expression(T[2]-T[1]), col="red", lwd=2)
lines(t3, exp(as.vector(matrix(phi3.start, nrow=1) %*% t(as.matrix(predict(b.3.event, t3))))), xlim=c(0,15), ylim=c(0,0.5))

## 4. Fit model (illness-death, shared frailty) with B-spline baseline hazards
##############################################################################
fit.bs2 <- FreqID.LT.bSpline123.v3(Y=Y, lin.pred=lin.pred, data=data, 
                                      startVals=startVals, frailty=frailty,
                                      b.1=b.1, b.2=b.2, b.3.y2my1=b.3.y2my1,
                                      bdy.knots.b.1=bdy.knots.b.1,
                                      bdy.knots.b.2=bdy.knots.b.2,
                                      bdy.knots.b.3.y2my1=bdy.knots.b.3.y2my1)  

bs2.results = round(cbind(fit.bs2$estimate, sqrt(diag(solve(fit.bs2$H)))),2); 
colnames(bs2.results) = c("Est", "aSE"); rownames(bs2.results) = WB.simData$BSparamNames
print(bs2.results)

## Plotting the fitted spline baseline hazards
t1 <- t2 <- 1:30
t3 <- 1:15
phi.1.hat <- fit.bs2$est[1:(num.Bspline.params.1)]
phi.2.hat <- fit.bs2$est[(1+num.Bspline.params.1):(1+num.Bspline.params.1 + num.Bspline.params.2 - 1)]
phi.3.hat <- fit.bs2$est[(1+num.Bspline.params.1 + num.Bspline.params.2):(1+num.Bspline.params.1 + num.Bspline.params.2 + num.Bspline.params.3-1)]

par(mfrow = c(3,1), mar=c(4.1, 4.1, 1.1, 1.1))
plot(WB.simData$plot.WB1, type="l", xlim=c(0,30), ylim=c(0,0.1), ylab=expression(lambda[1]), xlab=expression(T[1]), col="red", lwd=2)
lines(t1, exp(as.vector(matrix(phi.1.hat, nrow=1) %*% t(as.matrix(predict(b.1.event, t1))))), xlim=c(0,30), ylim=c(0,0.1))

plot(WB.simData$plot.WB2, type="l", xlim=c(0,30), ylim=c(0,0.25), ylab=expression(lambda[2]), xlab=expression(T[2]), col="red", lwd=2)
lines(t2, exp(as.vector(matrix(phi.2.hat, nrow=1) %*% t(as.matrix(predict(b.2.event, t2))))), xlim=c(0,30), ylim=c(0,0.25))

plot(WB.simData$plot.WB3, type="l", xlim=c(0,15), ylim=c(0,0.5), ylab=expression(lambda[3]), xlab=expression(T[2]-T[1]), col="red", lwd=2)
lines(t3, exp(as.vector(matrix(phi.3.hat, nrow=1) %*% t(as.matrix(predict(b.3.event, t3))))), xlim=c(0,15), ylim=c(0,0.5))
